# Supplementary material for: Comparison of Different Classification Systems for Müllerian Duct Anomalies: A Retrospective Observational MRI Study
Source: Medicina (Kaunas). 2026 Mar 21;62(3):592. doi: 10.3390/medicina62030592 (PMC13028389; doi:10.3390/medicina62030592)
Supplement: Supplementary file 1 [file medicina-62-00592-s001.zip]

Archive with 1 entries (1 files):
- medicina-3847283-supplementary.pdf
